# Supplementary material for: Admixture of Liposomal Bupivacaine and Bupivacaine Hydrochloride for Peripheral Nerve Blocks in Adolescents Undergoing Orthopedic Surgery: An Observational Cohort Study
Source: J Clin Med. 2024 Dec 13;13(24):7586. doi: 10.3390/jcm13247586 (PMC11678512; doi:10.3390/jcm13247586)
Supplement: Supplementary file 1 [file jcm-13-07586-s001.zip]

Archive with 1 entries (1 files):
- jcm-3327546-supplementary.pdf
